# Supplementary material for: A framework for significance analysis of gene expression data using dimension reduction methods
Source: BMC Bioinformatics. 2007 Sep 18;8:346. doi: 10.1186/1471-2105-8-346 (PMC2194745; doi:10.1186/1471-2105-8-346)
Supplement: Additional file 1 — Matlab toolbox. This is a zip-compressed archive containing the Matlab functions used in the work. The files are published under a GNU General Public License, and an example-script and a small data set for demonstration are included. The code is written in a Linux operating system, but the Matlab-functions are tested also in Windows. The archive contains the following files: BRIDGE_PLSR/extendedCV.m BRIDGE_PLSR/estimateFDR.m BRIDGE_PLSR/pcaExt.m BRIDGE_PLSR/bridgeExt.m BRIDGE_PLSR/tSquare.m BRIDGE_PLSR/procrust.m BRIDGE_PLSR/bridgeplsr.m BRIDGE_PLSR/plsrExt.m BRIDGE_PLSR/multTest.m BRIDGE_PLSR/aOptFind.m BRIDGE_PLSR/pca.m BRIDGE_PLSR/plsrConst.m BRIDGE_PLSR/bilinearSign.m BRIDGE_PLSR/LICENSE BRIDGE_PLSR/README BRIDGE_PLSR/example _script.m BRIDGE_PLSR/plotDiagnosis.m BRIDGE_PLSR/plotScatter.m BRIDGE_PLSR/plotDistributionP.m BRIDGE_PLSR/data/readme.txt BRIDGE_PLSR/data/example_data.mat [file 1471-2105-8-346-S1.zip]

Archive with 22 entries (21 files):
- BRIDGE_PLSR/aOptFind.m
- BRIDGE_PLSR/bilinearSign.m
- BRIDGE_PLSR/bridgeExt.m
- BRIDGE_PLSR/bridgeplsr.m
- BRIDGE_PLSR/data/
- BRIDGE_PLSR/data/example_data.mat
- BRIDGE_PLSR/data/readme.txt
- BRIDGE_PLSR/estimateFDR.m
- BRIDGE_PLSR/example_script.m
- BRIDGE_PLSR/extendedCV.m
- BRIDGE_PLSR/LICENSE
- BRIDGE_PLSR/multTest.m
- BRIDGE_PLSR/pca.m
- BRIDGE_PLSR/pcaExt.m
- BRIDGE_PLSR/plotDiagnosis.m
- BRIDGE_PLSR/plotDistributionP.m
- BRIDGE_PLSR/plotScatter.m
- BRIDGE_PLSR/plsrConst.m
- BRIDGE_PLSR/plsrExt.m
- BRIDGE_PLSR/procrust.m
- BRIDGE_PLSR/README
- BRIDGE_PLSR/tSquare.m
