# Supplementary material for: A framework for significance analysis of gene expression data using dimension reduction methods
Source: BMC Bioinformatics. 2007 Sep 18;8:346. doi: 10.1186/1471-2105-8-346 (PMC2194745; doi:10.1186/1471-2105-8-346)
Supplement: Additional file 1 — Matlab toolbox. This is a zip-compressed archive containing the Matlab functions used in the work. The files are published under a GNU General Public License, and an example-script and a small data set for demonstration are included. The code is written in a Linux operating system, but the Matlab-functions are tested also in Windows. The archive contains the following files: BRIDGE_PLSR/extendedCV.m BRIDGE_PLSR/estimateFDR.m BRIDGE_PLSR/pcaExt.m BRIDGE_PLSR/bridgeExt.m BRIDGE_PLSR/tSquare.m BRIDGE_PLSR/procrust.m BRIDGE_PLSR/bridgeplsr.m BRIDGE_PLSR/plsrExt.m BRIDGE_PLSR/multTest.m BRIDGE_PLSR/aOptFind.m BRIDGE_PLSR/pca.m BRIDGE_PLSR/plsrConst.m BRIDGE_PLSR/bilinearSign.m BRIDGE_PLSR/LICENSE BRIDGE_PLSR/README BRIDGE_PLSR/example _script.m BRIDGE_PLSR/plotDiagnosis.m BRIDGE_PLSR/plotScatter.m BRIDGE_PLSR/plotDistributionP.m BRIDGE_PLSR/data/readme.txt BRIDGE_PLSR/data/example_data.mat [file 1471-2105-8-346-S1.zip › BRIDGE_PLSR/aOptFind.m]

function aOpt =  aOptFind(SEP)
%Estimates the optimal number of components in a predictor based on
%output from a cross-validation
%
%aOpt =  aOptFind(SEP)
%
%Input variables:
%  SEP:  Squared error of prediction
%
%Output variables:
%  aOpt: The optimal number of components
%
%In order to include an extra component in the predictor, the
%explained variance has to be significally improved.
%

%authors E. Anderssen, L. Gidskehaug 2003

[nRows,nPC] = size(SEP);
MSEP = mean(SEP);
suggestedIndex = nPC;

ns = 1;
while ns == 1
  [sortMSEP,indMSEP] = sort(MSEP(:,1:suggestedIndex));
  indDummy = suggestedIndex:-1:1;

  while ~all(indMSEP==indDummy)
    deviation = min(find(~(indMSEP==indDummy)));
    %deviation = find(~(indMSEP==indDummy),1,'first');  %Matlab 7 compatible
    MSEP = MSEP(1:indMSEP(deviation));
    indDummy = indMSEP(deviation):-1:1;
    [sortMSEP,indMSEP] = sort(MSEP);
  end %while
  
  suggestedIndex = indMSEP(1);
  if suggestedIndex==1
    aOpt = 1;
    disp('WARNING! Model has no predictive ability.')
    return
  end %if
  
  compSEP = SEP(:,indMSEP(1:2))';
  compSEP = compSEP - ones(2,1)*mean(compSEP);
  stdMSEP  = std(compSEP(1,:))./sqrt(nRows);
  
  if sortMSEP(1)+2*stdMSEP < sortMSEP(2) | suggestedIndex < 3
    ns = 0;
    aOpt = suggestedIndex - 1;  % PC 0 excluded
  else 
    suggestedIndex = suggestedIndex - 1;
  end %if
end %while
