# Supplementary material for: A framework for significance analysis of gene expression data using dimension reduction methods
Source: BMC Bioinformatics. 2007 Sep 18;8:346. doi: 10.1186/1471-2105-8-346 (PMC2194745; doi:10.1186/1471-2105-8-346)
Supplement: Additional file 1 — Matlab toolbox. This is a zip-compressed archive containing the Matlab functions used in the work. The files are published under a GNU General Public License, and an example-script and a small data set for demonstration are included. The code is written in a Linux operating system, but the Matlab-functions are tested also in Windows. The archive contains the following files: BRIDGE_PLSR/extendedCV.m BRIDGE_PLSR/estimateFDR.m BRIDGE_PLSR/pcaExt.m BRIDGE_PLSR/bridgeExt.m BRIDGE_PLSR/tSquare.m BRIDGE_PLSR/procrust.m BRIDGE_PLSR/bridgeplsr.m BRIDGE_PLSR/plsrExt.m BRIDGE_PLSR/multTest.m BRIDGE_PLSR/aOptFind.m BRIDGE_PLSR/pca.m BRIDGE_PLSR/plsrConst.m BRIDGE_PLSR/bilinearSign.m BRIDGE_PLSR/LICENSE BRIDGE_PLSR/README BRIDGE_PLSR/example _script.m BRIDGE_PLSR/plotDiagnosis.m BRIDGE_PLSR/plotScatter.m BRIDGE_PLSR/plotDistributionP.m BRIDGE_PLSR/data/readme.txt BRIDGE_PLSR/data/example_data.mat [file 1471-2105-8-346-S1.zip › BRIDGE_PLSR/bilinearSign.m]

function [tSq,Pcv,Pp,aMax,totV,resVar] = bilinearSign(X,Y,aMax,indCV,method,eigTransfer,ctrPoint,penWeight,penMeas,boolRot,estA,extraParam);
%
%Performs Hotelling's significance analysis based on components
%from a bilinear model.

[nSamples,nSegments] = size(indCV);
nVars = size(X,2);
nVarY = size(Y,2);

%CV
[Pcv,allSEP,MSEP,cumB,meanX,meanY,expVarX,expVarY] = ...
    extendedCV(X,Y,aMax,indCV,method,eigTransfer,extraParam);
Pcv = reshape(Pcv,nVars,aMax,nSegments+1);
if ~isempty(allSEP)
  resVarMean = sum(allSEP)*100/sum(allSEP(:,1));
  resVar = MSEP*100./(MSEP(:,1)*ones(1,aMax+1));
  if estA      % estA=1 --> Optimal number of components is estimated
    aOpt = aOptFind(allSEP);
    figure,plot(0:aMax,resVar'),title(['aOpt = ' num2str(aOpt)])
    hold on, plot(0:aMax,mean(resVar),'k*-')
    aMax = aOpt; drawnow
  end %if
  resVar = [resVar;resVarMean];  %NB! Last row is the total variance
                                 %across Y-variables
else
  resVar = [];
end %if

%Procrustes rotation
nPoints = size(Pcv,1);
Pp = zeros(nPoints,aMax,nSegments);
Z = zeros(aMax,aMax,nSegments);
for i=1:nSegments
  [Pp(:,:,i),Z(:,:,i)] = procrust(Pcv(:,1:aMax,i),Pcv(:,1:aMax,nSegments+1),boolRot,0);
end %for

%Significance score
if strcmp(ctrPoint,'cal')
  Pctr = Pcv(:,1:aMax,nSegments+1);
else
  str = sprintf('Pctr = %s(Pp,3);',ctrPoint);
  eval(str)
end %if
[tSq,totV] = tSquare(Pp,Pctr,penMeas,penWeight);
