# Supplementary material for: A framework for significance analysis of gene expression data using dimension reduction methods
Source: BMC Bioinformatics. 2007 Sep 18;8:346. doi: 10.1186/1471-2105-8-346 (PMC2194745; doi:10.1186/1471-2105-8-346)
Supplement: Additional file 1 — Matlab toolbox. This is a zip-compressed archive containing the Matlab functions used in the work. The files are published under a GNU General Public License, and an example-script and a small data set for demonstration are included. The code is written in a Linux operating system, but the Matlab-functions are tested also in Windows. The archive contains the following files: BRIDGE_PLSR/extendedCV.m BRIDGE_PLSR/estimateFDR.m BRIDGE_PLSR/pcaExt.m BRIDGE_PLSR/bridgeExt.m BRIDGE_PLSR/tSquare.m BRIDGE_PLSR/procrust.m BRIDGE_PLSR/bridgeplsr.m BRIDGE_PLSR/plsrExt.m BRIDGE_PLSR/multTest.m BRIDGE_PLSR/aOptFind.m BRIDGE_PLSR/pca.m BRIDGE_PLSR/plsrConst.m BRIDGE_PLSR/bilinearSign.m BRIDGE_PLSR/LICENSE BRIDGE_PLSR/README BRIDGE_PLSR/example _script.m BRIDGE_PLSR/plotDiagnosis.m BRIDGE_PLSR/plotScatter.m BRIDGE_PLSR/plotDistributionP.m BRIDGE_PLSR/data/readme.txt BRIDGE_PLSR/data/example_data.mat [file 1471-2105-8-346-S1.zip › BRIDGE_PLSR/bridgeExt.m]

function [loadCV,W,T,P,Q,B,B0,meanX,meanY,expVarX,expVarY] = bridgeExt(X,Y,aMax,eigTransfer,ridgeFactor)

%Bridge-PLSR
%Output argument 'loadCV' is the components used in significance analysis. If 
%eigTransfer=true, the loadCV contains the eigenvalues normally kept in the scores.

[nSamples,nVars] = size(X);
nVarY = size(Y,2);

[W,T,Q,B,B0,meanX,meanY,expVarX,expVarY] = bridgeplsr(X,Y,aMax,ridgeFactor);
P = [];

if eigTransfer
  normT = diag(sqrt(T'*T))';
  loadCV = W.*(ones(nVars,1)*normT);
else
  loadCV = W;
end %if
