# Supplementary material for: A framework for significance analysis of gene expression data using dimension reduction methods
Source: BMC Bioinformatics. 2007 Sep 18;8:346. doi: 10.1186/1471-2105-8-346 (PMC2194745; doi:10.1186/1471-2105-8-346)
Supplement: Additional file 1 — Matlab toolbox. This is a zip-compressed archive containing the Matlab functions used in the work. The files are published under a GNU General Public License, and an example-script and a small data set for demonstration are included. The code is written in a Linux operating system, but the Matlab-functions are tested also in Windows. The archive contains the following files: BRIDGE_PLSR/extendedCV.m BRIDGE_PLSR/estimateFDR.m BRIDGE_PLSR/pcaExt.m BRIDGE_PLSR/bridgeExt.m BRIDGE_PLSR/tSquare.m BRIDGE_PLSR/procrust.m BRIDGE_PLSR/bridgeplsr.m BRIDGE_PLSR/plsrExt.m BRIDGE_PLSR/multTest.m BRIDGE_PLSR/aOptFind.m BRIDGE_PLSR/pca.m BRIDGE_PLSR/plsrConst.m BRIDGE_PLSR/bilinearSign.m BRIDGE_PLSR/LICENSE BRIDGE_PLSR/README BRIDGE_PLSR/example _script.m BRIDGE_PLSR/plotDiagnosis.m BRIDGE_PLSR/plotScatter.m BRIDGE_PLSR/plotDistributionP.m BRIDGE_PLSR/data/readme.txt BRIDGE_PLSR/data/example_data.mat [file 1471-2105-8-346-S1.zip › BRIDGE_PLSR/bridgeplsr.m]

function [V,D,Q,B,B0,meanX,meanY,expVarX,expVarY] = bridgeplsr(X,Y,aMax,ridgeFactor)

%Bridge-PLS regression
%
%I/O:
% [V,D,Q,B,B0,meanX,meanY,expVarX,expVarY] = bridgeplsr(X,Y,aMax,ridgeFactor)
%
%Input variables:
%  X/Y:           Input data matrices
%  aMax:          Number of PCs to be calculated
%  ridgeFactor:   Constant in region [0 1] used for weighting. 
%                 0 - Bookstein's PLS decomposition
%                 1 - PCA
%  
%Output variables:
%  D:             Scores
%  V/Q:           X-/Y-loadings
%  B/B0:          Slope/offset
%  meanX/-Y:      Column means
%  expVarX:       Calibrated, explained X-variance for each component
%  expVarY:       Calibrated, explained Y-variance for full model
%
%In Bridge-PLS, all components are calculated in a single step. 
%A ridge-parameter handles rank-deficiency due to low rank in Y. 
%The loadings are orthogonal with unit length (like Martens' PLSR)
%

%author: Lars Gidskehaug, Oct 10, 2002

[nSamples,nVarY] = size(Y);
meanX = mean(X);
meanY = mean(Y);
X = X - ones(nSamples,1)*meanX;
Y = Y - ones(nSamples,1)*meanY;

[Uy,Sy,Vy] = svd(Y,0);
G0 = Uy*Sy*Uy';
G = (1 - ridgeFactor)*G0 + ridgeFactor*eye(nSamples);

if ridgeFactor==0 & nVarY<aMax
  aMax = nVarY;
end %if

[V0,S,Q0] = svd(X'*G,0);
V = V0(:,1:aMax);
D = X*V;
Q = Y'*D*inv(D'*D);

B = V*Q';
B0 = meanY - meanX*B;

expVarX = diag(D'*D)*100./trace(X*X');
Yhat = D*Q';
expVarY = trace(Yhat'*Yhat)*100./trace(Y'*Y);   %only possible for full model
