# Supplementary material for: A framework for significance analysis of gene expression data using dimension reduction methods
Source: BMC Bioinformatics. 2007 Sep 18;8:346. doi: 10.1186/1471-2105-8-346 (PMC2194745; doi:10.1186/1471-2105-8-346)
Supplement: Additional file 1 — Matlab toolbox. This is a zip-compressed archive containing the Matlab functions used in the work. The files are published under a GNU General Public License, and an example-script and a small data set for demonstration are included. The code is written in a Linux operating system, but the Matlab-functions are tested also in Windows. The archive contains the following files: BRIDGE_PLSR/extendedCV.m BRIDGE_PLSR/estimateFDR.m BRIDGE_PLSR/pcaExt.m BRIDGE_PLSR/bridgeExt.m BRIDGE_PLSR/tSquare.m BRIDGE_PLSR/procrust.m BRIDGE_PLSR/bridgeplsr.m BRIDGE_PLSR/plsrExt.m BRIDGE_PLSR/multTest.m BRIDGE_PLSR/aOptFind.m BRIDGE_PLSR/pca.m BRIDGE_PLSR/plsrConst.m BRIDGE_PLSR/bilinearSign.m BRIDGE_PLSR/LICENSE BRIDGE_PLSR/README BRIDGE_PLSR/example _script.m BRIDGE_PLSR/plotDiagnosis.m BRIDGE_PLSR/plotScatter.m BRIDGE_PLSR/plotDistributionP.m BRIDGE_PLSR/data/readme.txt BRIDGE_PLSR/data/example_data.mat [file 1471-2105-8-346-S1.zip › BRIDGE_PLSR/estimateFDR.m]

function [alpha,fdrates,tSq,Pcv,procP,aOpt,resVar] = estimateFDR(X,Y,aMax,indCV,method,eigTransfer,ctrPoint,penWeight,penMeas,fdr,nLoops,boolRot,estA,extraParam)

%Estimates FDR significance level based on a maximium allowed false
%discovery rate
%
%I/O: 
% [alpha,fdrates,tSq,Pcv,procP,aOpt,resVar] = estimateFDR(X,Y,aMax,indCV,method,eigTransfer,ctrPoint,penWeight,penMeas,fdr,nLoops,boolRot,estA,extraParam)
%
%Input arguments:
% X/Y:      Regressor/regressand matrix
% aMax:     Maximum number of components
% indCV:    Logical array with indexes to each cross-validation
%           segments in the columns
% method:   'plsr' or 'bridge'
% eigTransfer: Logical flag indicationg whether the loadings should
%           be multiplied by the variance of the components for
%           significance analysis 
% ctrPoint: Estimated true centre-point in significance
%           analysis. ['median','mean','cal']
% penWeight: Shrinkage parameter within [0 1]
% penMeas:  Which estimate for total variance to use in shrinkage. 
%           ['mean','median',<actual numerical vector>]
% fdr:      False discovery rate significance level
% nLoops:   Number of reshufflings in fdr-estimation
% boolRot:  Boolean or full procrustes-rotation
% estA:     If true, estimates optimal number of components based on cross-validation
% extraParam: Ridge parameter used with Bridge-plsr
%
%Output arguments:
% alpha:    Estimated significance level
% fdrates:  q-values
% tSq:      Hotelling's T^2 statistics
% Pcv:      Loadings for significance analysis
% procP:    Rotated loadings
% aOpt:     Number of components in final model
% resVar:   Cross-validated residual variance in percent of the
%           original Y. Bottom row contains the total variance
%           across Y-variables.
%

%author L. Gidskehaug, Mar. 2007

[nSamples,nVars] = size(X);
nSegments = size(indCV,2)
nVarY = size(Y,2);

[tSq,Pcv,procP,aOpt,totV,resVar] = bilinearSign(X,Y,aMax,indCV,method,eigTransfer,...
			ctrPoint,penWeight,penMeas,boolRot,estA,extraParam);

Tsq = zeros(nVars,nLoops);
NFALSE = zeros(nVars,nLoops);
for i=1:nLoops   %Reshuffling
  disp(sprintf('Loop no. %d/%d',i,nLoops))
  Yshuf = Y(randperm(nSamples),:);
  Tsq(:,i) = bilinearSign(X,Yshuf,aOpt,indCV,method,eigTransfer,ctrPoint,...
			   penWeight,penMeas,boolRot,0,extraParam);
  for j=1:nVars
    NFALSE(j,i) = sum(Tsq(:,i)>=tSq(j));
  end %for
end %for
nFalse = median(NFALSE,2);
[st,it] = sort(tSq,1,'descend');
fdrates = zeros(nVars,1);
fdrates(1) = nFalse(it(1));
for i=2:nVars
  fdrates(i) = max([fdrates(i-1) nFalse(it(i))/i]);
end %for

ind0 = fdrates==0;
[minDiff,indMin] = min(abs(fdrates(~ind0)-fdr));
indMin = indMin+sum(ind0);
tLimit = st(indMin)
f_alpha = tLimit*(nSegments-aOpt)/(aOpt*(nSegments-1))
alpha = 1 - fcdf(f_alpha,aOpt,nSegments-aOpt)


figure
plot(st(~ind0),fdrates(~ind0),'-'), hold on
XLim = get(gca,'XLim');
YLim = get(gca,'YLim');
plot([XLim(1) tLimit],[fdrates([indMin indMin])],'k--')
plot([tLimit tLimit],[0 fdrates(indMin)],'k--')
str = 'Closest FDR: %.3f\nT-score limit: %.2f';
text(XLim(1)+range(XLim)/10,YLim(2)*4/5,sprintf(str,fdrates(indMin),tLimit))
title('False discovery rate')
ylabel('nFalse / nSignificant')
xlabel('Hotelling''s T^2-scores')

figure
plot(fdrates,'-'), hold on
XLim = get(gca,'XLim');
YLim = get(gca,'YLim');
plot([XLim(1) sum(tSq>=tLimit)],[fdrates([indMin indMin])],'k--')
plot([sum(tSq>=tLimit) sum(tSq>=tLimit)],[0 fdrates(indMin)],'k--')
str = 'Closest FDR: %.3f\nT-score limit: %.2f';
text(XLim(1)+range(XLim)/10,YLim(2)*4/5,sprintf(str,fdrates(indMin),tLimit))
title('False discovery rate')
ylabel('nFalse / nSignificant')
xlabel('Number of genes')
