# Supplementary material for: A framework for significance analysis of gene expression data using dimension reduction methods
Source: BMC Bioinformatics. 2007 Sep 18;8:346. doi: 10.1186/1471-2105-8-346 (PMC2194745; doi:10.1186/1471-2105-8-346)
Supplement: Additional file 1 — Matlab toolbox. This is a zip-compressed archive containing the Matlab functions used in the work. The files are published under a GNU General Public License, and an example-script and a small data set for demonstration are included. The code is written in a Linux operating system, but the Matlab-functions are tested also in Windows. The archive contains the following files: BRIDGE_PLSR/extendedCV.m BRIDGE_PLSR/estimateFDR.m BRIDGE_PLSR/pcaExt.m BRIDGE_PLSR/bridgeExt.m BRIDGE_PLSR/tSquare.m BRIDGE_PLSR/procrust.m BRIDGE_PLSR/bridgeplsr.m BRIDGE_PLSR/plsrExt.m BRIDGE_PLSR/multTest.m BRIDGE_PLSR/aOptFind.m BRIDGE_PLSR/pca.m BRIDGE_PLSR/plsrConst.m BRIDGE_PLSR/bilinearSign.m BRIDGE_PLSR/LICENSE BRIDGE_PLSR/README BRIDGE_PLSR/example _script.m BRIDGE_PLSR/plotDiagnosis.m BRIDGE_PLSR/plotScatter.m BRIDGE_PLSR/plotDistributionP.m BRIDGE_PLSR/data/readme.txt BRIDGE_PLSR/data/example_data.mat [file 1471-2105-8-346-S1.zip › BRIDGE_PLSR/example_script.m]

% This scripts illustrates the use of significance analysis of gene 
% expression data using dimension reduction methods. In particular, it 
% estimates significant genes using bridge-plsr. 


%%%%%%%%% Example data %%%%%%%%%%%%%%%%%%%%%
% X = randn(10,50)
% Y = round(rand(10,2))
load data/example_data.mat X Y
[nSamples,nVars] = size(X)
nVarY = size(Y,2)
plotDiagnosis(X)
%%%%%%%%%%%%%%%%%%%%%%%%%%%%%%%%%%%%%%%%%%%%


%%%%%%%% Cross validation method %%%%%%%%%%%
indCV = logical(eye(nSamples)); %leave-one-out

%%%%%%%%%%%%%%%%%%%%%%%%%%%%%%%%%%%%%%%%%%%%

%%%%%%%% Options and derived parameters %%%%%%%%%%%

%number of cross validation subsets
nSegments = size(indCV,2); 

% Maximal number of components to calculate
aMax = 2;

% Dimension reduction method ('bridge', 'plsr')
% NB! FDR cannot currently be estimated for pca, however, you may
% perform the jack-knife
method = 'bridge', extraParam = .01; % bridge-plsr
%method = 'plsr', extraParam = []; % ordinary plsr

% Perform significance analysis on loadings with eigenvalues included
eigTransfer = 1   % (0)

% Centre-point in significance analysis
ctrPoint = 'mean'   % ('median','cal')

% Which estimate to use for total variance during shrinkage
penMeas = 'median'   % ('mean', [actual numeric values])

% Shrinkage parameter used to adjust gene covariance with pooled estimate
penWeight = .1      % Between [0 1]

% False discovery rate threshold
fdr = .05

% Number of permutations used in the estimation of the null distribution
nLoops = 50 

% Allow only flips and 90 deg. rotations of loadings
boolRot = 0

% Use automatic estimation of optimal number of components for prediction.
% If estA is zero, aMax components is used in the jack-knife
estA = 0 

%%%%%%%%%%%%%%%%%%%%%%%%%%%%%%%%%%%%%%%%%%%%


%%%%%%%%%%%%%% Main Function %%%%%%%%%%%%%%%%
tic
[alpha,fdrates,tSq,Pcv,procP,aOpt,resVar] = estimateFDR(X,Y,aMax,indCV,method,eigTransfer,ctrPoint,penWeight,penMeas,fdr,nLoops,boolRot,estA,extraParam);
toc
%%%%%%%%%%%%%%%%%%%%%%%%%%%%%%%%%%%%%%%%%%%%%


%%%%%%%%%%%% Results %%%%%%%%%%%%

%Distribution of p-values
f_alpha = tSq*(nSegments-aOpt)/(aOpt*(nSegments-1));
pVal = 1 - fcdf(f_alpha,aOpt,nSegments-aOpt);
sigLevel = 0.05;  %Per comparison error rate
aBonf = sigLevel/nVars;
plotDistributionP(pVal,alpha,sigLevel,nSegments);
 
%Scatter plots
str = ['[loadCV,W,T,P,Q,B,B0,meanX,meanY,expVarX,expVarY] = ' ...
       '%sExt(X,Y,aMax,eigTransfer,extraParam);'];
eval(sprintf(str,method))
PC = [1 2]
plotScatter(T,PC,logical(Y),expVarX)
title('Scores')
legend({'Class 1','Class 2','Class 3'})

indSign = logical(zeros(nVars,2));
indSign(pVal>alpha,1) = 1;
indSign(pVal<=alpha,2) = 1;
plotScatter(W,PC,indSign,expVarX)
str = 'Loadings, %d significant genes. Estimated \\alpha = %.1d';
title(sprintf(str,sum(indSign(:,2)),alpha))
axis equal

multT = 'benj'
pAdj = multTest(pVal,multT);
indSign = logical(zeros(nVars,2));
indSign(pAdj>sigLevel,1) = 1;
indSign(pAdj<=sigLevel,2) = 1;
plotScatter(W,PC,indSign,expVarX)
title(sprintf('Loadings, %d significant genes. Benjamini & H.',sum(indSign(:,2))))
ind = find(indSign(:,2));
axis equal

%Residual variances
figure
plot(0:aMax,resVar(1:nVarY,:)'),hold on
plot(0:aMax,resVar(end,:),'k*--')     %Total value last
title(['Residual variances, ' method])
ylabel('%')
xlabel('Component no.')
legend({'Class 1','Class 2','Class 3','Total variance'})
