# Supplementary material for: A framework for significance analysis of gene expression data using dimension reduction methods
Source: BMC Bioinformatics. 2007 Sep 18;8:346. doi: 10.1186/1471-2105-8-346 (PMC2194745; doi:10.1186/1471-2105-8-346)
Supplement: Additional file 1 — Matlab toolbox. This is a zip-compressed archive containing the Matlab functions used in the work. The files are published under a GNU General Public License, and an example-script and a small data set for demonstration are included. The code is written in a Linux operating system, but the Matlab-functions are tested also in Windows. The archive contains the following files: BRIDGE_PLSR/extendedCV.m BRIDGE_PLSR/estimateFDR.m BRIDGE_PLSR/pcaExt.m BRIDGE_PLSR/bridgeExt.m BRIDGE_PLSR/tSquare.m BRIDGE_PLSR/procrust.m BRIDGE_PLSR/bridgeplsr.m BRIDGE_PLSR/plsrExt.m BRIDGE_PLSR/multTest.m BRIDGE_PLSR/aOptFind.m BRIDGE_PLSR/pca.m BRIDGE_PLSR/plsrConst.m BRIDGE_PLSR/bilinearSign.m BRIDGE_PLSR/LICENSE BRIDGE_PLSR/README BRIDGE_PLSR/example _script.m BRIDGE_PLSR/plotDiagnosis.m BRIDGE_PLSR/plotScatter.m BRIDGE_PLSR/plotDistributionP.m BRIDGE_PLSR/data/readme.txt BRIDGE_PLSR/data/example_data.mat [file 1471-2105-8-346-S1.zip › BRIDGE_PLSR/extendedCV.m]

function [CVmodel,allSEP,MSEP,cumB,meanX,meanY,expVarX,expVarY] = extendedCV(X,Y,aMax,indCV,method,eigTransfer,extraParam)

% I/O: [CVmodel,allSEP,MSEP,cumB,meanX,meanY,expVarX,expVarY] = ...
%         extendedCV(X,Y,aMax,indCV,method,eigTransfer,extraParam)
%
%Input variables
% X/Y:		Input data
% aMax:		Maximum number of components
% indCV:   	Logical array where each column holds indices to the
%          	left-out samples in one segment.
% method:   	'bridge', 'plsr' or 'pca'
% eigTransfer:	Controls if the length of the scores should be 
%               transfered to the loadings used for significance testing.
%               Default value = 'true'/1
% extraParam:   Used to set the ridge parameter in Bridge-PLSR.
%
%Output variables
% CVmodel:	Properly scaled loadings for significance analysis
% allSEP: 	Squared error of prediction (nSamples*nVarY x (aMax+1))
% MSEP:         Mean squared error of prediction for each Y and A
% cumB:   	Regression coefficients. Organised as 
% 		(nVarX x nVarY*aMax*(nSegments+1))
% meanX/-Y: 	Column means of the full X and Y
% expVarX/-Y:	Calibrated explained variances
%

%author L. Gidskehaug, Mar. 2007


%%%%% Quality control %%%%%

if nargin<7
  extraParam = [];
end %if
if nargin<6
  eigTransfer = 1;
end %if

[nSamples,nVarX] = size(X);
[nn,nSegments] = size(indCV);
if nn~=nSamples | all(unique(indCV)~=[0;1])
  error(['indCV must be a binary (logical) matrix with the same'...
	 ' number of rows as sum(~indOuter(:,i))']);
elseif nSegments==1
  indCV = [indCV ~indCV];
  nSegments = 2;
end %if
meanX = mean(X);
indConst = find(meanX==X(1,:));
if ~isempty(indConst)  %Check for constant variables
  for i=indConst
    if length(unique(X(:,i)))==1
      save errorExtendedCMV
      str = ['All samples in variable no. %d are equal in this outer' ...
	     ' CV-segment. \nChange ''indOuter'' or remove the' ...
	     ' variable from X. \nWorkspace saved in' ... 
	     ' ''errorExtendedCMV.mat''.'];
      error(sprintf(str,i))
    end %if
  end %for
end %if

%%%%% Dimension reduction %%%%%
if nSamples < nVarX/2
  [V,S,U] = svd(X',0);
  X = U*S;
  dimRed = 1;
else
  dimRed = 0;
end %if
nVars = size(X,2);

%Only supported for 'plsr', 'bridge' and 'pca'
if ~any([strcmp(method,'plsr')  strcmp(method,'bridge')])
  reg = 0;
  allSEP = [];
  MSEP = [];
  cumB = [];
  meanY = [];
else
  reg = 1
  nVarY = size(Y,2);
  meanY = mean(Y);
  Yhat = zeros(nSamples,nVarY*aMax);
  Yctr = zeros(nSamples,nVarY);
  cumB = zeros(nVars,nVarY*aMax*(nSegments+1));
end %if

%%%%% Validation models %%%%%
CVmodel = zeros(nVars,aMax*(nSegments+1));
str = ['[loadCV,W,T,P,Q,B,B0,meanXi,meanYi] = %sExt(X(~indi,:),'...
       'Y(~indi,:),aMax,eigTransfer,extraParam);'];
for i=1:nSegments
  indi = indCV(:,i);  %index to test-samples in this CV-segment
  nSampi = sum(indi);
  if ~reg
    eval(sprintf(str,method))
    CVmodel(:,(i-1)*aMax+1:i*aMax) = loadCV;
  else
    if strcmp(method,'plsr')
      eval(sprintf(str,method))
      CVmodel(:,(i-1)*aMax+1:i*aMax) = loadCV;
      Bi = zeros(nVars,nVarY*aMax);
      for a=1:aMax
	Bi(:,(a-1)*nVarY+1:a*nVarY) = W(:,1:a)*inv(P(:,1:a)'*W(:,1:a))*Q(:,1:a)';
      end %for
    elseif strcmp(method,'bridge')
      Bi = zeros(nVars,nVarY*aMax);
      for a=1:aMax
	aMax = a;
	eval(sprintf(str,method))
	Bi(:,(a-1)*nVarY+1:a*nVarY) = B;
      end %for
      CVmodel(:,(i-1)*aMax+1:i*aMax) = loadCV;
    end %if
    cumB(:,(i-1)*nVarY*aMax+1:i*nVarY*aMax) = Bi;
    Yctr(indi,:) = Y(indi,:) - ones(nSampi,1)*meanYi;
    Yhat(indi,:) = (X(indi,:) - ones(nSampi,1)*meanXi)*Bi;
  end %if ~reg
end %for
if reg
  allSEP = [Yctr Yhat-repmat(Yctr,1,aMax)].^2;
  MSEP = reshape(mean(allSEP),nVarY,aMax+1);
  allSEP = reshape(allSEP,nSamples*nVarY,aMax+1);
end %if reg

%%%%% Calibration model for all a %%%%%
str = '[loadCV,W,T,P,Q,B,B0,meanXi,meanYi,expVarX,expVarY] = %sExt(X,Y,aMax,eigTransfer,extraParam);';
eval(sprintf(str,method))
CVmodel(:,nSegments*aMax+1:(nSegments+1)*aMax) = loadCV;
if reg
  Bcal = zeros(nVars,nVarY*aMax);
  if strcmp(method,'plsr')
    for a=1:aMax
      Bcal(:,(a-1)*nVarY+1:a*nVarY) = W(:,1:a)*inv(P(:,1:a)'*W(:,1:a))*Q(:,1:a)';
    end %for
  elseif strcmp(method,'bridge')
    for a=1:aMax
      Bcal(:,(a-1)*nVarY+1:a*nVarY) = W(:,1:a)*Q(:,1:a)';
    end %for    
  end %if
  cumB(:,end-nVarY*aMax+1:end) = Bcal;
end %if reg

%%%%% Inflations %%%%%
if dimRed
  CVmodel = V*CVmodel;
  if reg
    cumB = V*cumB;
  end %if reg
end %if
