# Supplementary material for: A framework for significance analysis of gene expression data using dimension reduction methods
Source: BMC Bioinformatics. 2007 Sep 18;8:346. doi: 10.1186/1471-2105-8-346 (PMC2194745; doi:10.1186/1471-2105-8-346)
Supplement: Additional file 1 — Matlab toolbox. This is a zip-compressed archive containing the Matlab functions used in the work. The files are published under a GNU General Public License, and an example-script and a small data set for demonstration are included. The code is written in a Linux operating system, but the Matlab-functions are tested also in Windows. The archive contains the following files: BRIDGE_PLSR/extendedCV.m BRIDGE_PLSR/estimateFDR.m BRIDGE_PLSR/pcaExt.m BRIDGE_PLSR/bridgeExt.m BRIDGE_PLSR/tSquare.m BRIDGE_PLSR/procrust.m BRIDGE_PLSR/bridgeplsr.m BRIDGE_PLSR/plsrExt.m BRIDGE_PLSR/multTest.m BRIDGE_PLSR/aOptFind.m BRIDGE_PLSR/pca.m BRIDGE_PLSR/plsrConst.m BRIDGE_PLSR/bilinearSign.m BRIDGE_PLSR/LICENSE BRIDGE_PLSR/README BRIDGE_PLSR/example _script.m BRIDGE_PLSR/plotDiagnosis.m BRIDGE_PLSR/plotScatter.m BRIDGE_PLSR/plotDistributionP.m BRIDGE_PLSR/data/readme.txt BRIDGE_PLSR/data/example_data.mat [file 1471-2105-8-346-S1.zip › BRIDGE_PLSR/multTest.m]

function pVal = multTest(pVal,multT)

%Performs multiple adjustments to ordinary p-values
%
% I/O: pAdj = multTest(pVal,multT)
%
%Input variables
% pVal:    Unadjusted p-values
% multT:   Correction method:
%          'bonf'   Bonferroni FWER (very stringent)
%          'holm'   Bonferroni step-down (Holm) FWER (less stringent)
%          'benj'   Benjamini and Hoch. step-up FDR (more power)
%          'none'   No corrections for multiple testing
%
%Output variables
% pAdj:    Corrected p-values
%

%author L. Gidskehaug, Jan. 2007

nVars = length(pVal);

switch lower(multT)
 case 'none'
  %disp('No corrections applied for multiple testing')
 case 'bonf'
  pVal =  pVal*nVars;
  pVal(pVal>1) = 1;
 case 'holm'
  [pSort,pInd] = sort(pVal);
  pVal(pInd(1)) = pSort(1)*nVars;
  for i=2:nVars
    pVal(pInd(i)) = max(pSort(i)*(nVars+1-i),pVal(pInd(i-1)));
  end %for
  pVal(pVal>1) = 1;
 case 'benj'
  [pSort,pInd] = sort(pVal);
  pVal(pInd(nVars)) = pSort(nVars);
  for i=nVars-1:-1:1
    pVal(pInd(i)) = min(pSort(i)*nVars/i,pVal(pInd(i+1)));
  end %for
 otherwise
  error(['''' multT ''' not a valid input for multiple testing. Use '...
	 '''none'', ''bonf'', ''holm'' or ''benj''.'])
end %switch
