# Supplementary material for: A framework for significance analysis of gene expression data using dimension reduction methods
Source: BMC Bioinformatics. 2007 Sep 18;8:346. doi: 10.1186/1471-2105-8-346 (PMC2194745; doi:10.1186/1471-2105-8-346)
Supplement: Additional file 1 — Matlab toolbox. This is a zip-compressed archive containing the Matlab functions used in the work. The files are published under a GNU General Public License, and an example-script and a small data set for demonstration are included. The code is written in a Linux operating system, but the Matlab-functions are tested also in Windows. The archive contains the following files: BRIDGE_PLSR/extendedCV.m BRIDGE_PLSR/estimateFDR.m BRIDGE_PLSR/pcaExt.m BRIDGE_PLSR/bridgeExt.m BRIDGE_PLSR/tSquare.m BRIDGE_PLSR/procrust.m BRIDGE_PLSR/bridgeplsr.m BRIDGE_PLSR/plsrExt.m BRIDGE_PLSR/multTest.m BRIDGE_PLSR/aOptFind.m BRIDGE_PLSR/pca.m BRIDGE_PLSR/plsrConst.m BRIDGE_PLSR/bilinearSign.m BRIDGE_PLSR/LICENSE BRIDGE_PLSR/README BRIDGE_PLSR/example _script.m BRIDGE_PLSR/plotDiagnosis.m BRIDGE_PLSR/plotScatter.m BRIDGE_PLSR/plotDistributionP.m BRIDGE_PLSR/data/readme.txt BRIDGE_PLSR/data/example_data.mat [file 1471-2105-8-346-S1.zip › BRIDGE_PLSR/pca.m]

function [T,P,E,meanX,expVar] = pca(X,aMax,cent)

%PCA by svd
%
% I/O:  [T,P,E,meanX,expVar] = pca(X,aMax,cent)
%

%author L. Gidskehaug, Sept. 2005

[nSamples,nVars] = size(X);

if cent
  meanX = mean(X);
  X = X - ones(nSamples,1)*meanX;
else 
  meanX = [];
end %if

if nSamples<nVars
  [v,s,u] = svd(X',0);
else
  [u,s,v] = svd(X,0);
end %if

ind = 1:aMax;
T = u(:,ind)*s(ind,ind);
P = v(:,ind);
E = X - T*P';

expVar = diag(T'*T)*100./trace(s.^2);
