# Supplementary material for: A framework for significance analysis of gene expression data using dimension reduction methods
Source: BMC Bioinformatics. 2007 Sep 18;8:346. doi: 10.1186/1471-2105-8-346 (PMC2194745; doi:10.1186/1471-2105-8-346)
Supplement: Additional file 1 — Matlab toolbox. This is a zip-compressed archive containing the Matlab functions used in the work. The files are published under a GNU General Public License, and an example-script and a small data set for demonstration are included. The code is written in a Linux operating system, but the Matlab-functions are tested also in Windows. The archive contains the following files: BRIDGE_PLSR/extendedCV.m BRIDGE_PLSR/estimateFDR.m BRIDGE_PLSR/pcaExt.m BRIDGE_PLSR/bridgeExt.m BRIDGE_PLSR/tSquare.m BRIDGE_PLSR/procrust.m BRIDGE_PLSR/bridgeplsr.m BRIDGE_PLSR/plsrExt.m BRIDGE_PLSR/multTest.m BRIDGE_PLSR/aOptFind.m BRIDGE_PLSR/pca.m BRIDGE_PLSR/plsrConst.m BRIDGE_PLSR/bilinearSign.m BRIDGE_PLSR/LICENSE BRIDGE_PLSR/README BRIDGE_PLSR/example _script.m BRIDGE_PLSR/plotDiagnosis.m BRIDGE_PLSR/plotScatter.m BRIDGE_PLSR/plotDistributionP.m BRIDGE_PLSR/data/readme.txt BRIDGE_PLSR/data/example_data.mat [file 1471-2105-8-346-S1.zip › BRIDGE_PLSR/plotDiagnosis.m]

function [fh,sh] = plotDiagnosis(X,fh)
%
%Gives an initial overview of your data

if nargin<2
  fh = figure;
else
  figure(fh)
end %if
clf

sh = zeros(1,6);
stdX = std(X,[],2);
meanX = mean(X,2);
sh(1) = subplot(2,3,1); plot(stdX,'-'), title('Std arrays')
sh(2) = subplot(2,3,2); plot(meanX,'-'), title('Mean arrays')
sh(3) = subplot(2,3,3); plot(meanX,stdX,'.'), title('Mean vs. std.')
sh(4) = subplot(2,3,4); imagesc(X), title('X')
sh(5) = subplot(2,3,5); hist(X(:),50), title('Distribution X')
sh(6) = subplot(2,3,6); plot(mean(X),std(X),'.'), title('Mean vs. std., genes')
