# Supplementary material for: A framework for significance analysis of gene expression data using dimension reduction methods
Source: BMC Bioinformatics. 2007 Sep 18;8:346. doi: 10.1186/1471-2105-8-346 (PMC2194745; doi:10.1186/1471-2105-8-346)
Supplement: Additional file 1 — Matlab toolbox. This is a zip-compressed archive containing the Matlab functions used in the work. The files are published under a GNU General Public License, and an example-script and a small data set for demonstration are included. The code is written in a Linux operating system, but the Matlab-functions are tested also in Windows. The archive contains the following files: BRIDGE_PLSR/extendedCV.m BRIDGE_PLSR/estimateFDR.m BRIDGE_PLSR/pcaExt.m BRIDGE_PLSR/bridgeExt.m BRIDGE_PLSR/tSquare.m BRIDGE_PLSR/procrust.m BRIDGE_PLSR/bridgeplsr.m BRIDGE_PLSR/plsrExt.m BRIDGE_PLSR/multTest.m BRIDGE_PLSR/aOptFind.m BRIDGE_PLSR/pca.m BRIDGE_PLSR/plsrConst.m BRIDGE_PLSR/bilinearSign.m BRIDGE_PLSR/LICENSE BRIDGE_PLSR/README BRIDGE_PLSR/example _script.m BRIDGE_PLSR/plotDiagnosis.m BRIDGE_PLSR/plotScatter.m BRIDGE_PLSR/plotDistributionP.m BRIDGE_PLSR/data/readme.txt BRIDGE_PLSR/data/example_data.mat [file 1471-2105-8-346-S1.zip › BRIDGE_PLSR/plotDistributionP.m]

function f1 = plotDistributionP(pVal,alpha,sigBonf,nSegments)
% 
%Plots the empirical distribution of p-values. Both
%Bonferroni-cutoff and estimated FDR-cutoff is indicated

nVars = length(pVal)
nn = sum(pVal<=alpha)
aBonf = sigBonf/nVars;  %Bonferroni corrected sign. level
nBonf = sum(pVal<=aBonf)

ind0 = pVal==0;
if sum(ind0)>0
  pVal(ind0) = 1e-17;
  strZ = sprintf('    NB!\n \\downarrow %d p-value(s) == 0',sum(ind0));
  zFlag = 1;
else
  zFlag = 0;
end %if

f1 = figure, hist(log10(pVal),50), hold on
str = 'Hotelling''s T^2 test, %d genes, %d CV-segments';
title(sprintf(str,nVars,nSegments))
XLim = get(gca,'XLim')
YLim = get(gca,'YLim')
c1 = [1 0 0];
plot(log10(alpha([1 1])),YLim,'-','Color',c1)
str1 = '\\alpha = %.1d\n%.1f%% sign.';
str1 = sprintf(str1,alpha,nn*100/nVars);
t1 = text(log10(alpha),YLim(2)-range(YLim)*.1,str1,'Color',c1)
set(t1,'EdgeColor',c1,'BackgroundColor',[1 1 1],'HorizontalAlignment','center')
c2 = [0 .8 0];
plot(log10(aBonf([1 1])),YLim,'-','Color',c2)
str2 = 'Bonferroni\n(if \\alpha = %.2g)\n%.1f%% sign.';
str2 = sprintf(str2,sigBonf,nBonf*100/nVars);
t2 = text(log10(aBonf),YLim(2)-range(YLim)*.2,str2,'Color',c2)
set(t2,'EdgeColor',c2,'BackgroundColor',[1 1 1],'HorizontalAlignment','center')
xlabel('log_{10}(P-values)')
if zFlag
  tt = text(-17,YLim(2)-range(YLim)*.1,strZ)
  set(tt,'BackgroundColor',[1 1 0],'HorizontalAlignment','left')
end %if
 
