# Supplementary material for: A framework for significance analysis of gene expression data using dimension reduction methods
Source: BMC Bioinformatics. 2007 Sep 18;8:346. doi: 10.1186/1471-2105-8-346 (PMC2194745; doi:10.1186/1471-2105-8-346)
Supplement: Additional file 1 — Matlab toolbox. This is a zip-compressed archive containing the Matlab functions used in the work. The files are published under a GNU General Public License, and an example-script and a small data set for demonstration are included. The code is written in a Linux operating system, but the Matlab-functions are tested also in Windows. The archive contains the following files: BRIDGE_PLSR/extendedCV.m BRIDGE_PLSR/estimateFDR.m BRIDGE_PLSR/pcaExt.m BRIDGE_PLSR/bridgeExt.m BRIDGE_PLSR/tSquare.m BRIDGE_PLSR/procrust.m BRIDGE_PLSR/bridgeplsr.m BRIDGE_PLSR/plsrExt.m BRIDGE_PLSR/multTest.m BRIDGE_PLSR/aOptFind.m BRIDGE_PLSR/pca.m BRIDGE_PLSR/plsrConst.m BRIDGE_PLSR/bilinearSign.m BRIDGE_PLSR/LICENSE BRIDGE_PLSR/README BRIDGE_PLSR/example _script.m BRIDGE_PLSR/plotDiagnosis.m BRIDGE_PLSR/plotScatter.m BRIDGE_PLSR/plotDistributionP.m BRIDGE_PLSR/data/readme.txt BRIDGE_PLSR/data/example_data.mat [file 1471-2105-8-346-S1.zip › BRIDGE_PLSR/plotScatter.m]

function [fh,ah] = plotScatter(T,PC,plotInfo,expVar,labels,ah)

%Produces scatterplots with points grouped by color (groups
%indicated by 'plotInfo'). 
%
% I/O: [fh,ah] = plotScatter(T,PC,plotInfo,expVar,labels,ah)

%L. Gidskehaug, Mar 06

nPoints = size(T,1);
if nargin<=4
  labels = [];
end %if
if nargin<=3
  expVar = [];
end %if
if nargin==2
  plotInfo = [];
end %if
if isempty(plotInfo)
  plotInfo = 'b.';
end %if

if ~exist('ah')
  fh = figure;
  ah = axes;
else 
  axes(ah)
  fh = gcf;
end %if	
hold on
if isstr(plotInfo)
  plot(T(:,PC(1)),T(:,PC(2)),plotInfo)
else
  nGroups = size(plotInfo,2);
  if nGroups==1
    plotInfo = [plotInfo ~plotInfo];
    nGroups = 2;
  end %if
  cList = get(ah,'ColorOrder');
  cList = repmat(cList,ceil(nGroups/7),1);
  if nPoints<150
    mSize = 30;
  else
    mSize = 20;
  end %if
  for i=1:nGroups
    plot(T(plotInfo(:,i),PC(1)),T(plotInfo(:,i),PC(2)),'.','Color',cList(i,:),'MarkerSize',mSize)
  end %for
end %if

if ischar(labels)
  text(T(:,PC(1)),T(:,PC(2)),[repmat('  ',nPoints,1) labels])
elseif iscell(labels)
  for i=1:nPoints
    text(T(i,PC(1)),T(i,PC(2)),['  ' labels{i}])
  end %for
end %if

if isempty(expVar)
  labstr = 'LV%d';
  xlabel(sprintf(labstr,PC(1)))
  ylabel(sprintf(labstr,PC(2)))
elseif rank(expVar)==1
  labstr = 'LV%d: %.1f%% explained X-variance';
  xlabel(sprintf(labstr,PC(1),expVar(PC(1))))
  ylabel(sprintf(labstr,PC(2),expVar(PC(2))))
elseif size(expVar,2)==2
  labstr = 'LV%d: %.1f%% expl. X, %.1f%% expl. Y';
  xlabel(sprintf(labstr,PC(1),expVar(PC(1),:)))
  ylabel(sprintf(labstr,PC(2),expVar(PC(2),:)))
else
  error('''expVar'' (optional) is on the form: [expVarX (expVarY)]')
end %if
