# Supplementary material for: A framework for significance analysis of gene expression data using dimension reduction methods
Source: BMC Bioinformatics. 2007 Sep 18;8:346. doi: 10.1186/1471-2105-8-346 (PMC2194745; doi:10.1186/1471-2105-8-346)
Supplement: Additional file 1 — Matlab toolbox. This is a zip-compressed archive containing the Matlab functions used in the work. The files are published under a GNU General Public License, and an example-script and a small data set for demonstration are included. The code is written in a Linux operating system, but the Matlab-functions are tested also in Windows. The archive contains the following files: BRIDGE_PLSR/extendedCV.m BRIDGE_PLSR/estimateFDR.m BRIDGE_PLSR/pcaExt.m BRIDGE_PLSR/bridgeExt.m BRIDGE_PLSR/tSquare.m BRIDGE_PLSR/procrust.m BRIDGE_PLSR/bridgeplsr.m BRIDGE_PLSR/plsrExt.m BRIDGE_PLSR/multTest.m BRIDGE_PLSR/aOptFind.m BRIDGE_PLSR/pca.m BRIDGE_PLSR/plsrConst.m BRIDGE_PLSR/bilinearSign.m BRIDGE_PLSR/LICENSE BRIDGE_PLSR/README BRIDGE_PLSR/example _script.m BRIDGE_PLSR/plotDiagnosis.m BRIDGE_PLSR/plotScatter.m BRIDGE_PLSR/plotDistributionP.m BRIDGE_PLSR/data/readme.txt BRIDGE_PLSR/data/example_data.mat [file 1471-2105-8-346-S1.zip › BRIDGE_PLSR/plsrConst.m]

function [W,T,P,Q,B,B0,meanX,meanY] = plsrConst(X,Y,aMax,unitLoad)

%Performs PLSR on mean-centred data, checks for constant variables
%in input Y. Optionally scales loadings to unit length.
%
%[W,T,P,Q,B,B0,meanX,meanY] = plsrConst(X,Y,aMax,unitLoad)
%
%Input variables:
%  X/Y:     Input data
%  aMax:    Number of components to calculate
%  unitLoad: Flag indicating if loadings should be scaled to unit length
%
%Output variables:
%  W:       Loading weights
%  T:       Scores
%  P/Q:     X-/ Y-loadings
%  B:       Regression coefficients (slope) based on aMax components
%  B0:      Offset based on aMax components
%  meanX/-Y: Column-mean of X and Y
%
%Wold's PLSR is performed (i.e. orthogonal scores)
%

%author L. Gidskehaug, Oct. 2004

[nSamples,nVars] = size(X);
nVarY = size(Y,2);
meanX = mean(X);
meanY = mean(Y);
X = X - ones(nSamples,1)*meanX;
Y = Y - ones(nSamples,1)*meanY;

if rank(Y)==0
  error(['All samples in Y are constant'])
end %if

%%%%% PLSR %%%%%
T = zeros(nSamples,aMax);
W = zeros(nVars,aMax);
E = X;
for a=1:aMax
   [U,S,V] = svd(E'*Y,0);
   w = U(:,1);
   t = E*w;
   E = (eye(nSamples)-t*t'/(t'*t))*E;
   W(:,a) = w;
   T(:,a) = t;
end %for
P = X'*T*inv(T'*T);
Q = Y'*T*inv(T'*T);
B = W*inv(P'*W)*Q';
B0 = meanY - meanX*B;

%%%%% Scaling of loadings to unit length %%%%% 
if unitLoad
  normP = diag(sqrt(P'*P))';
  P = P./(ones(nVars,1)*normP);
  T = T.*(ones(nSamples,1)*normP);
  Q = Q./(ones(nVarY,1)*normP);
end %if
