# Supplementary material for: A framework for significance analysis of gene expression data using dimension reduction methods
Source: BMC Bioinformatics. 2007 Sep 18;8:346. doi: 10.1186/1471-2105-8-346 (PMC2194745; doi:10.1186/1471-2105-8-346)
Supplement: Additional file 1 — Matlab toolbox. This is a zip-compressed archive containing the Matlab functions used in the work. The files are published under a GNU General Public License, and an example-script and a small data set for demonstration are included. The code is written in a Linux operating system, but the Matlab-functions are tested also in Windows. The archive contains the following files: BRIDGE_PLSR/extendedCV.m BRIDGE_PLSR/estimateFDR.m BRIDGE_PLSR/pcaExt.m BRIDGE_PLSR/bridgeExt.m BRIDGE_PLSR/tSquare.m BRIDGE_PLSR/procrust.m BRIDGE_PLSR/bridgeplsr.m BRIDGE_PLSR/plsrExt.m BRIDGE_PLSR/multTest.m BRIDGE_PLSR/aOptFind.m BRIDGE_PLSR/pca.m BRIDGE_PLSR/plsrConst.m BRIDGE_PLSR/bilinearSign.m BRIDGE_PLSR/LICENSE BRIDGE_PLSR/README BRIDGE_PLSR/example _script.m BRIDGE_PLSR/plotDiagnosis.m BRIDGE_PLSR/plotScatter.m BRIDGE_PLSR/plotDistributionP.m BRIDGE_PLSR/data/readme.txt BRIDGE_PLSR/data/example_data.mat [file 1471-2105-8-346-S1.zip › BRIDGE_PLSR/procrust.m]

function [Prot,Z] = procrust(P,Ptarget,boolRot,cent)

%Procrustes rotation
%
% [Prot,Z] = procrust(P,Ptarget,boolRot)
%
%Input:
% P:        Array to be rotated
% Ptarget:  The array to rotate towards. If necessary, columns of
%           zeros are added to this array.
% boolrot:  Only flipping and reshuffling of axes are allowed.
% cent:     Centre matrices before rotation
%
%Output:
% Prot:     The rotated array
% Z:        Rotation matrix
%

%author Lars Gidskehaug, June 2006


[nRows,nCols] = size(P);
nColTarg = size(Ptarget,2);
if nColTarg<nCols
  Ptarget = [Ptarget zeros(nRows,nCols-nColTarg)];
elseif nColTarg>nCols
  error('The target array cannot have more columns than P.')
end %if

if cent
  meanP = mean(P);
  P = P - ones(nRows,1)*meanP;
  Ptarget = Ptarget - ones(nRows,1)*mean(Ptarget);
end %if

[U,S,V] = svd(P'*Ptarget);
Z = U*V';

if boolRot
  cos45 = cos(pi/4);
  Zr = zeros(nCols,nCols);
  Zr(Z>cos45) = 1;
  Zr(Z<-cos45) = -1;
  %Zr = round(Z);
  good =  all(sum(abs(Zr),2)==1) & all(sum(abs(Zr))==1);
  if ~good  %slowest, but guarantees non-singular Z
    disp('Slow rotation...')
    Zr = zeros(nCols);
    for i=1:nCols
      sortZ = sort(abs(Z));
      [mc,iCol] = max(sortZ(nCols,:));
      [mr,iRow] = max(abs(Z(:,iCol)));
      Zr(iRow,iCol) = sign(Z(iRow,iCol));
      Z(iRow,:) = 0;
      Z(:,iCol) = 0;
    end %for
  end %if
  Z = Zr;
end %if  

if rank(Z)<nCols
  Z
  disp('Error! Z is singular, fix procrust1.m...'), keyboard
end %if

if cent
  Prot = P*Z + ones(nRows,1)*meanP;
else
  Prot = P*Z;
end %if
