# Supplementary material for: A framework for significance analysis of gene expression data using dimension reduction methods
Source: BMC Bioinformatics. 2007 Sep 18;8:346. doi: 10.1186/1471-2105-8-346 (PMC2194745; doi:10.1186/1471-2105-8-346)
Supplement: Additional file 1 — Matlab toolbox. This is a zip-compressed archive containing the Matlab functions used in the work. The files are published under a GNU General Public License, and an example-script and a small data set for demonstration are included. The code is written in a Linux operating system, but the Matlab-functions are tested also in Windows. The archive contains the following files: BRIDGE_PLSR/extendedCV.m BRIDGE_PLSR/estimateFDR.m BRIDGE_PLSR/pcaExt.m BRIDGE_PLSR/bridgeExt.m BRIDGE_PLSR/tSquare.m BRIDGE_PLSR/procrust.m BRIDGE_PLSR/bridgeplsr.m BRIDGE_PLSR/plsrExt.m BRIDGE_PLSR/multTest.m BRIDGE_PLSR/aOptFind.m BRIDGE_PLSR/pca.m BRIDGE_PLSR/plsrConst.m BRIDGE_PLSR/bilinearSign.m BRIDGE_PLSR/LICENSE BRIDGE_PLSR/README BRIDGE_PLSR/example _script.m BRIDGE_PLSR/plotDiagnosis.m BRIDGE_PLSR/plotScatter.m BRIDGE_PLSR/plotDistributionP.m BRIDGE_PLSR/data/readme.txt BRIDGE_PLSR/data/example_data.mat [file 1471-2105-8-346-S1.zip › BRIDGE_PLSR/README]

BRIDGE_PLSR

This directory contains code for implementing significance testing 
based on components from either of the dimension reduction methods PCA, 
PLSR or Bridge-PLSR. 


LICENSE 
------- 
BRIDGE_PLSR is relased under the terms of the GNU GPL, included in the
LICENSE file in this directory.


DOCUMENTATION 
------------- 

The primary and canonical source of documentation is the source
code. This is EXPERIMENTAL software. It may contain bugs, and it may not 
perform as expected. If you find a bug, please send an e-mail to 
gidskeha at phys.chem.ntnu.no. Use at your own risk. No warranty is
implied by this distribution.

There are 17 Matlab functions/scripts. These are tested in version 7.3, but 
can be expected to work also in earlier versions:
---
example_script: 	A script which runs BRIDGE-PLSR
bilinearSign: 	Uncertainty analysis of bilinear model paramters
estimateFDR:	False discovery rate estimation
extendedCV:	Cross-validation
pcaExt: 	Performs PCA within the cross-validation
plsrExt: 	Performs PLSR within the cross-validation
bridgeExt: 	Performs Bridge-PLSR within the cross-validation
procrust: 	Procrustes rotation
tSquare: 	Hotellings T^2 test modified for use with dimesion reduction methods
multTest: 	Multiple testing adjustments
aOptFind: 	Estimate optimal number of components for prediction
bridgepls: 	Bridge-PLSR algorithm
pca: 		PCA algorithm
plsrConst: 	PLSR algorithm
plotDiagnosis:  (Function called by example_script)
plotScatter:	(Function called by example_script)
plotDistributionP:    (Function called by example_script)

Data/example.mat : Example data for use in example_script.m
---


REFERENCE
---------

Gidskehaug L.H., Anderssen E., Flatberg A, Alsberg B.K.: "A framework
for significance analysis of gene expression data using dimension
reduction methods", BMC Bioinformatics (2007)

INSTALL/USE
--------

To use the code, extract the files to the directory from which you
call Matlab, or place it in a directory in Matlab's path. Call the
function with a data matrix X, and a response matrix/vector Y. Other
arguments are described in the example script (example_script.m). 
