# Supplementary material for: A framework for significance analysis of gene expression data using dimension reduction methods
Source: BMC Bioinformatics. 2007 Sep 18;8:346. doi: 10.1186/1471-2105-8-346 (PMC2194745; doi:10.1186/1471-2105-8-346)
Supplement: Additional file 1 — Matlab toolbox. This is a zip-compressed archive containing the Matlab functions used in the work. The files are published under a GNU General Public License, and an example-script and a small data set for demonstration are included. The code is written in a Linux operating system, but the Matlab-functions are tested also in Windows. The archive contains the following files: BRIDGE_PLSR/extendedCV.m BRIDGE_PLSR/estimateFDR.m BRIDGE_PLSR/pcaExt.m BRIDGE_PLSR/bridgeExt.m BRIDGE_PLSR/tSquare.m BRIDGE_PLSR/procrust.m BRIDGE_PLSR/bridgeplsr.m BRIDGE_PLSR/plsrExt.m BRIDGE_PLSR/multTest.m BRIDGE_PLSR/aOptFind.m BRIDGE_PLSR/pca.m BRIDGE_PLSR/plsrConst.m BRIDGE_PLSR/bilinearSign.m BRIDGE_PLSR/LICENSE BRIDGE_PLSR/README BRIDGE_PLSR/example _script.m BRIDGE_PLSR/plotDiagnosis.m BRIDGE_PLSR/plotScatter.m BRIDGE_PLSR/plotDistributionP.m BRIDGE_PLSR/data/readme.txt BRIDGE_PLSR/data/example_data.mat [file 1471-2105-8-346-S1.zip › BRIDGE_PLSR/tSquare.m]

function [tSq,totV,Pdf] = tSquare(P,Pm,penMeas,penWeight)
% Calculates T^2 statistics
%
% I/O: [tSq,totV] = tSquare(P,Pm,penMeas,penWeight)
%
% Input:
%        -- P, loadings from full model or mean 
%        -- Pm, rotated loadings from submodels
%        -- penMeas, function for estimation of total variance for shrinkage. 
%            Either string ('mean' or 'median') or actual variances. 
%        -- penWeight, [0,1] shrinkage weights
%
% output:
%        -- tSq, modified Hotelling's T2 test statistics
%        -- totV, pooled covariance estimate
%

%author L. Gidskehaug, Oct. 2006

[nVars,aOpt,nSegments] = size(P);
Pdf = [];%zeros(nVars,aOpt,nSegments);
covP = zeros(aOpt,aOpt,nVars);
for i=1:nVars
  %NB! Cov. calculated as summed squares (not normalised)
  pi = reshape(P(i,:,:),aOpt,nSegments)';
  %covP(:,:,i) = cov(pi);
  pi = (pi-ones(nSegments,1)*Pm(i,:))*sqrt(nSegments-1);
  covP(:,:,i) = pi'*pi./nSegments;  %Tukey's scaling: g=(m-1)/m
  %Pdf(i,:,:) = reshape(pi'+Pm(i,:)'*ones(1,nSegments),1,aOpt,nSegments);
end %for
if isstr(penMeas)
  str = sprintf('totV = %s(covP,3);',penMeas);
  eval(str)
else
  totV = penMeas;
end %if

tSq = zeros(nVars,1);
regV = (1-penWeight)*covP + penWeight*repmat(totV,[1 1 nVars]);
for i=1:nVars
  tSq(i) = Pm(i,:)*inv(regV(:,:,i))*Pm(i,:)';
end %for
