# Supplementary material for: A framework for significance analysis of gene expression data using dimension reduction methods
Source: BMC Bioinformatics. 2007 Sep 18;8:346. doi: 10.1186/1471-2105-8-346 (PMC2194745; doi:10.1186/1471-2105-8-346)
Supplement: Additional file 2 — Annotations for genes uniquely detected by Bridge-PLSR. This is a zip-compressed archive containing a Microsoft Excel spreadsheet with the list of genes (plsOnlyAnnot.xls), and a description file (README.txt) [file 1471-2105-8-346-S2.zip]

Archive with 2 entries (2 files):
- README.txt
- plsOnlyAnnot.xls
