# Supplementary material for: A framework for significance analysis of gene expression data using dimension reduction methods
Source: BMC Bioinformatics. 2007 Sep 18;8:346. doi: 10.1186/1471-2105-8-346 (PMC2194745; doi:10.1186/1471-2105-8-346)
Supplement: Additional file 2 — Annotations for genes uniquely detected by Bridge-PLSR. This is a zip-compressed archive containing a Microsoft Excel spreadsheet with the list of genes (plsOnlyAnnot.xls), and a description file (README.txt) [file 1471-2105-8-346-S2.zip › README.txt]

This archive is part of the supplementary material of:
"A framework for significance analysis of gene expression data using dimension reduction methods", LH Gidskehaug, E Anderssen, A Flatberg and BK Alsberg (2007)

file: plsOnlyAnnot.xls

The Excel file contains the 185 genes found to be significant only in
Bridge-PLSR compared to SAM and Limma (see Fig. 6 in paper). The genes
are grouped into 6 biological relevant groups identified by inspecting
gene background knowledge.


Headers description
===================

AffyID: The affymetrix probeset identifier (HG-U133A) 

UnigenID: The Unigene identifer

Symbol: Gene symbol

Name: Gene description

ENTREZ: The Entrez gene id

Comment: General comments on gene function

Expressed: Genes normally expressed in lungs

Linked to lung cancer: Genes related to lung cancer

Regulatory: Genes part of regulatory mechanisms, such as cell-cycle, cell-growth and apoptosis.

Linked to lung disease: Genes linked to lung disease other than cancer.

Ribosome/Ubiqutine: Genes linked to protein biosynthesis.

Lung development: Genes related to lung development.


Notes:
======

NA : Information not available in column 1-6.

In column 7-12:
NA : Gene not present in this group
x : Gene present in this group, with source identifers:

 * PMID: Medline PubMed identifier (www.ncbi.nlm.nih.gov/entrez/)
 * GO: Gene Ontology term identifier (http://www.geneontology.org/)
 * Swissprot: The UniProtKB/Swiss-Prot Protein Knowledgebase (http://www.ebi.ac.uk/swissprot/) 
 * RefSeq: NCBI Reference Sequences (http://www.ncbi.nlm.nih.gov/RefSeq/)


Litterature matches (PMID) was matched manually.  GO, Swissprot and
RefSeq matches were found by GeneTools: (http://www.genetools.microarray.ntnu.no)
