# Supplementary material for: A framework for significance analysis of gene expression data using dimension reduction methods
Source: BMC Bioinformatics. 2007 Sep 18;8:346. doi: 10.1186/1471-2105-8-346 (PMC2194745; doi:10.1186/1471-2105-8-346)
Supplement: Additional file 2 — Annotations for genes uniquely detected by Bridge-PLSR. This is a zip-compressed archive containing a Microsoft Excel spreadsheet with the list of genes (plsOnlyAnnot.xls), and a description file (README.txt) [file 1471-2105-8-346-S2.zip › plsOnlyAnnot.xls]

## Sheet: PLSOnlyAnnotations
AffyID	UnigenID	Symbol	Name	ENTREZ	Comment	Expressed in lung	Linked to lung cancer	Regulatory	Linked to lung disease	Ribosome/Ubuqutine	Lung development
200024_at	NA	RPS5	ribosomal protein S5	NA	Ribosome	NA	NA	NA	NA	x	NA
200032_s_at	Hs.412370	RPL9	Ribosomal protein L9	NA	Ribosome	NA	NA	NA	NA	x	NA
200062_s_at	Hs.400295	RPL30	Ribosomal protein L30	6156	Ribosome	NA	NA	NA	NA	x	NA
200082_s_at	Hs.546287	RPS7	Ribosomal protein S7	6201	Ribosome	NA	NA	NA	NA	x	NA
200735_x_at	Hs.505735	NACA	Nascent polypeptide-associated complex alpha subunit	4666	Regulatory	NA	NA	x:PMID: 15784678	NA	NA	NA
200757_s_at	Hs.7753	CALU	Calumenin	NA	fibrosis?	x:PMID: 17044913	NA	NA	x:PMID: 17044913	NA	NA
200795_at	Hs.62886	SPARCL1	SPARC-like 1 (mast9, hevin)	8404	fibrosis?	x:Swissprot	x:PMID: 9485012	NA	NA	NA	NA
200823_x_at	Hs.425125	RPL29	Ribosomal protein L29	NA	Ribosome	NA	NA	NA	NA	x	NA
200832_s_at	Hs.558396	SCD	Stearoyl-CoA desaturase (delta-9-desaturase)	6319	Cell death?	NA	NA	x:PMID: 15851470	x	NA	NA
200843_s_at	Hs.497788	EPRS	Glutamyl-prolyl-tRNA synthetase	2058	lung cancer	NA	x:PMID: 15994936	NA	NA	NA	NA
200869_at	Hs.337766	RPL18A	Ribosomal protein L18a	6142	Ribosome	NA	NA	NA	NA	x	NA
200870_at	Hs.504895	STRAP	Serine/threonine kinase receptor associated protein	11171	lung cancer	NA	x:PMID: 17108118	NA	NA	NA	NA
200897_s_at	Hs.151220	PALLD	Palladin, cytoskeletal associated protein	23022	wound healing	NA	NA	NA	x:PMID: 16794588	NA	NA
200937_s_at	Hs.532359	RPL5	Ribosomal protein L5	6125	Ribosome	NA	NA	NA	NA	x	NA
200949_x_at	Hs.8102	RPS20	Ribosomal protein S20	6224	Ribosome	NA	NA	NA	NA	x	NA
201007_at	Hs.534639	HADHB	Hydroxyacyl-Coenzyme A dehydrogenase/3-ketoacyl-Coenzyme A thiolase/enoyl-Coenzyme A hydratase (trifunctional protein), beta subunit	3032	UNRELATED	NA	NA	NA	NA	NA	NA
201010_s_at	Hs.533977	TXNIP	Thioredoxin interacting protein	10628	NA	NA	NA	NA	x:PMID:15696199	NA	NA
201097_s_at	Hs.652183	ARF4	ADP-ribosylation factor 4	NA	Stimulates phospholipase D	x:PMID: 12162465	NA	x:PMID: 12162465	NA	NA	NA
201102_s_at	Hs.255093	PFKL	Phosphofructokinase, liver	5211	Sugar metabolism	NA	NA	x:PMID: 12384552	NA	NA	NA
201124_at	Hs.13155	NA	Transcribed locus	NA	UNKNOWN	NA	NA	NA	NA	NA	NA
201214_s_at	Hs.36587	PPP1R7	Protein phosphatase 1, regulatory (inhibitor) subunit 7	5510	Lung stress	x:PMID: 16815888	NA	x:PMID: 17274640	x:PMID: 16815888	NA	x:PMID: 15042703
201254_x_at	Hs.408073	RPS6	Ribosomal protein S6	6194	Ribosome	NA	NA	NA	NA	x	NA
201255_x_at	Hs.440900	BAT3	HLA-B associated transcript 3	7917	Cell death	NA	NA	x:RefSeq	NA	NA	NA
201344_at	Hs.108332	UBE2D2	Ubiquitin-conjugating enzyme E2D 2 (UBC4/5 homolog, yeast)	7322	p53 and ubuqutin	NA	NA	x:PMID: 15280377	NA	NA	NA
201368_at	Hs.503093	ZFP36L2	Zinc finger protein 36, C3H type-like 2	NA	Interacts with EGF, important for lung development	NA	NA	NA	NA	NA	x:PMID: 15922735
201478_s_at	Hs.4747	DKC1	Dyskeratosis congenita 1, dyskerin	1736	Gene expression dose-response changes in microarrays after exposure of human peripheral lung epithelial cells to nickel(II).	NA	PMID: 12915101	NA	NA	NA	NA
201527_at	Hs.78089	ATP6V1F	ATPase, H+ transporting, lysosomal 14kDa, V1 subunit F	9296	UNRELATED	NA	NA	NA	NA	NA	NA
201540_at	Hs.435369	FHL1	Four and a half LIM domains 1	2273	Cell Death	x:PMID: 11400158	NA	GO:0016049 cell growth,GO:0030154 cell differentiation	NA	NA	NA
201579_at	Hs.481371	FAT	FAT tumor suppressor homolog 1 (Drosophila)	2195	Cell adhesion	NA	PMID: 16865240	NA	NA	NA	NA
201672_s_at	Hs.464416	USP14	Ubiquitin specific peptidase 14 (tRNA-guanine transglycosylase)	NA	Linked to p53	NA	NA	x:PMID: 15280377	NA	NA	NA
201772_at	Hs.459106	AZIN1	Antizyme inhibitor 1	51582	Inhibits ornithine decarboxylase	NA	x:PMID: 17558447	NA	NA	NA	NA
201968_s_at	Hs.1869	PGM1	Phosphoglucomutase 1	5236	Sugar metabolism	x:PMID: 212501	NA	NA	NA	NA	NA
201983_s_at	Hs.488293	EGFR	Epidermal growth factor receptor (erythroblastic leukemia viral (v-erb-b) oncogene homolog, avian)	1956	Cell death?	x:PMID: 17640953	x:PMID: 17643093	x:GO:0007049 cell cycle	NA	NA	NA
202010_s_at	Hs.270869	ZNF410	Zinc finger protein 410	57862	Transcription of MMP1	NA	NA	NA	x:PMID: 17594190	NA	NA
202345_s_at	Hs.408061	FABP5	Fatty acid binding protein 5 (psoriasis-associated)	2171	NA	NA	NA	GO:0008544 epidermis development	NA	NA	NA
202468_s_at	Hs.58488	CTNNAL1	Catenin (cadherin-associated protein), alpha-like 1	8727	Cell death	NA	NA	GO:0006915 apoptosis	x:PMID: 17647259	NA	NA
202510_s_at	Hs.525607	TNFAIP2	Tumor necrosis factor, alpha-induced protein 2	7127	Enothelial cell angiogenesis	NA	NA	GO:0030154 cell differentiation	NA	NA	NA
202589_at	Hs.592338	TYMS	Thymidylate synthetase	7298	DNA repair	NA	x:PMID: 11804689	NA	NA	NA	NA
202659_at	Hs.9661	PSMB10	Proteasome (prosome, macropain) subunit, beta type, 10	1506	NA	NA	NA	NA	NA	GO:0006508 proteolysis	NA
202700_s_at	Hs.119387	TMEM63A	Transmembrane protein 63A	9725	UNKNOWN	NA	NA	NA	NA	NA	NA
202758_s_at	Hs.296776	RFXANK	Regulatory factor X-associated ankyrin-containing protein	8625	NA	x:PMID: 12968017	NA	NA	x:PMID: 12968017	NA	NA
202833_s_at	Hs.525557	SERPINA1	Serpin peptidase inhibitor, clade A (alpha-1 antiproteinase, antitrypsin), member 1	5265	Alpha-1-antitrypsin is a protease inhibitor, deficiency of which is associated with emphysema and liver disease. The protein is encoded by a gene (PI) located on the distal long arm of chromosome 14.[supplied by OMIM]	NA	NA	NA	x:RefSeq	NA	NA
203291_at	Hs.490224	CNOT4	CCR4-NOT transcription complex, subunit 4	4850	ubiquitin cycle	NA	NA	NA	NA	GO:0006512 ubiquitin cycle	NA
203345_s_at	Hs.591449	MTF2	Metal response element binding transcription factor 2	22823	UNKNOWN	NA	NA	NA	NA	NA	NA
203378_at	Hs.128959	PCF11	PCF11, cleavage and polyadenylation factor subunit, homolog (S. cerevisiae)	51585	UNRELATED	NA	NA	NA	NA	NA	NA
203407_at	Hs.192233	PPL	Periplakin	5493	NA	NA	NA	NA	x:PMID: 15149520	NA	NA
203503_s_at	Hs.149983	PEX14	Peroxisomal biogenesis factor 14	5195	UNKNOWN	NA	NA	NA	NA	NA	NA
203594_at	Hs.552835	RTCD1	RNA terminal phosphate cyclase domain 1	8634	UNKNOWN	NA	NA	NA	NA	NA	NA
203602_s_at	Hs.433764	ZBTB17	Zinc finger and BTB domain containing 17	7709	Cell death?	NA	NA	x:PMID: 14739298	NA	NA	NA
203604_at	Hs.436973	ZNF516	Zinc finger protein 516	9658	UNKNOWN	NA	NA	NA	NA	NA	NA
203624_at	Hs.522572	CXYorf3	Chromosome X and Y open reading frame 3	438	UNKNOWN	NA	NA	NA	NA	NA	NA
203638_s_at	Does not exist in UniGene		NA	NA	UNKNOWN	NA	NA	NA	NA	NA	NA
203899_s_at	Hs.300684	RCP9	Calcitonin gene-related peptide-receptor component protein	27297	UNRELATED	NA	NA	NA	NA	NA	NA
204029_at	Hs.57652	CELSR2	Cadherin, EGF LAG seven-pass G-type receptor 2 (flamingo homolog, Drosophila)	1952	homophilic cell adhesion	NA	NA	NA	PMID: 17317723	NA	NA
204112_s_at	Hs.42151	HNMT	Histamine N-methyltransferase	3176	NA	x:PMID: 10803682	NA	NA	x:PMID: 10803682	NA	NA
204308_s_at	Hs.195667	KIAA0329	KIAA0329	9895	UNKNOWN	NA	NA	NA	NA	NA	NA
204589_at	Hs.524692	NUAK1	NUAK family, SNF1-like kinase, 1	9891	2 ARK5 suppresses the apoptosis induced by nutrient starvation and death receptors via inhibition of caspase 8 activation. (2003-11-02 07:04)	NA	NA	x:PMID: 13679856	NA	NA	NA
204612_at	Hs.433700	PKIA	Protein kinase (cAMP-dependent, catalytic) inhibitor alpha	5569	Cell cycle	NA	NA	x:PMID: 7836431	NA	NA	NA
204916_at	Hs.471783	RAMP1	Receptor (G protein-coupled) activity modifying protein 1	10267	NA	NA	NA	NA	x:PMID: 17068622	NA	NA
205003_at	Hs.654652	DOCK4	Dedicator of cytokinesis 4	NA	UNKNOWN	NA	NA	NA	NA	NA	NA
205158_at	Hs.283749	RNASE4	Ribonuclease, RNase A family, 4	283	NA	x:PMID: 9760989	NA	x:GO:0001938 positive regulation of endothelial cell proliferation	NA	NA	NA
205241_at	Hs.658057	SCO2	SCO cytochrome oxidase deficient homolog 2 (yeast)	NA	UNKNOWN	NA	NA	NA	NA	NA	NA
205255_x_at	Hs.573153	TCF7	Transcription factor 7 (T-cell specific, HMG-box)	6932	UNKNOWN	NA	NA	NA	NA	NA	NA
205759_s_at	Hs.369331	SULT2B1	Sulfotransferase family, cytosolic, 2B, member 1	6820	NA	x:PMID: 15878639	NA	x:PMID: 17626250	NA	NA	NA
205945_at	Hs.591492	IL6R	Interleukin 6 receptor	3570	Cell death	NA	x:PMID: 16512982	GO:0008283 cell proliferation	NA	NA	NA
205990_s_at	Hs.643085	WNT5A	Wingless-type MMTV integration site family, member 5A	NA	lung development	NA	NA	NA	NA	NA	x:PMID: 11076673
206092_x_at	Hs.434878	TNFRSF6B	Tumor necrosis factor receptor superfamily, member 6b, decoy	8771	Cell death?	NA	x:PMID: 15627206	GO:0006916 anti-apoptosis	NA	NA	NA
206262_at	Hs.654537	ADH1C	Alcohol dehydrogenase 1C (class I), gamma polypeptide	NA	UNRELATED	NA	NA	NA	NA	NA	NA
206291_at	Hs.80962	NTS	Neurotensin	4922	Cell death and lipid metabolism	NA	NA	x:PMID: 12150975	NA	NA	NA
206765_at	Hs.1547	KCNJ2	Potassium inwardly-rectifying channel, subfamily J, member 2	3759	NA	NA	x:PMID: 11821018	NA	NA	NA	NA
206789_s_at	Hs.493649	POU2F1	POU domain, class 2, transcription factor 1	5451	UNRELATED	NA	NA	NA	NA	NA	NA
207041_at	Hs.655645	MASP2	Mannan-binding lectin serine peptidase 2	NA	Concentrations and genotypes of MASP-2 and MBL in 109 CF patients were correlated to lung function and chronic infections.	NA	NA	NA	x:PMID: 17045845	NA	NA
207556_s_at	Hs.502461	DGKZ	Diacylglycerol kinase, zeta 104kDa	8525	3 PKC alpha phosphorylates diacylglycerol kinase zeta in cells, and this phosphorylation inhibits its kinase activity to remove cellular diacylglycerol, thereby affecting cell growth. (2003-12-07 07:05)	NA	NA	x:PMID: 12890670	NA	NA	NA
207688_s_at	Hs.632722	INHBC	Inhibin, beta C	3626	Inhibits activin	NA	x:PMID: 8920925	x:PMID: 12890670	NA	NA	NA
207974_s_at	Hs.171626	SKP1A	S-phase kinase-associated protein 1A (p19A)	6500	ubiquitin cycle	NA	NA	NA	NA	x:GO:0006512 ubiquitin cycle	NA
208048_at	Hs.654419	TACR1	Tachykinin receptor 1	NA	Role in lung inflammation	NA	NA	NA	x:PMID: 17291600	NA	NA
208158_s_at	Hs.370725	OSBPL1A	Oxysterol binding protein-like 1A	114876	lipid metabolism	x:PMID: 12631712	NA	NA	NA	NA	NA
208190_s_at	Hs.466507	LSR	Lipolysis stimulated lipoprotein receptor	51599	UNRELATED	NA	NA	NA	NA	NA	NA
208238_x_at	Does not exist in UniGene	NA	NA	NA	UNKNOWN	NA	NA	NA	NA	NA	NA
208248_x_at	Hs.370247	APLP2	Amyloid beta (A4) precursor-like protein 2	334	NA	x:PMID: 15523919	NA	NA	NA	NA	NA
208308_s_at	Hs.466471	GPI	Glucose phosphate isomerase	2821	1 hypoxia-induced gene in pancreatic cancer cell lines (2002-03-04 07:46)	NA	NA	x:PMID: 11688991	NA	NA	NA
208607_s_at	Hs.654517	SAA2	Serum amyloid A2	NA	NA	NA	x:PMID: 17609886	NA	NA	NA	NA
208703_s_at	Hs.370247	APLP2	Amyloid beta (A4) precursor-like protein 2	334	NA	x:PMID: 15523919	NA	NA	NA	NA	NA
208768_x_at	Hs.515329	RPL22	Ribosomal protein L22	NA	RIBOSOMAL	NA	NA	NA	NA	x	NA
209008_x_at	Hs.533782	KRT8	Keratin 8	3850	Other keratins upregulated by tobacco	NA	x:PMID: 16051644	NA	x:PMID: 16051644	NA	NA
209014_at	Hs.5258	MAGED1	Melanoma antigen family D, 1	9500	This gene has been demonstrated to be involved in the p75 neurotrophin receptor mediated programmed cell death pathway.	NA	NA	x:RefSeq	NA	NA	NA
209046_s_at	Hs.461379	GABARAPL2	GABA(A) receptor-associated protein-like 2	11345	UNKNOWN	NA	NA	NA	NA	NA	NA
209075_s_at	Hs.615131	ISCU	Iron-sulfur cluster scaffold homolog (E. coli)	23479	UNKNOWN	NA	NA	NA	NA	NA	NA
209217_s_at	Hs.632807	WDR45	WD repeat domain 45	11152	Members of this family are involved in a variety of cellular processes, including cell cycle progression, signal transduction, apoptosis, and gene regulation	NA	NA	:RefSeq	NA	NA	NA
209229_s_at	Hs.515610	SAPS1	SAPS domain family, member 1	22870	UNKNOWN	NA	NA	NA	NA	NA	NA
209290_s_at	Hs.370359	NFIB	Nuclear factor I/B	4781	Important for lung development and could be involved in the pathogenesis of respiratory distress syndromes in humans.	NA	x:PMID: 11850179	NA	x:PMID: 11850179	NA	x:PMID: 15632069
209442_x_at	Hs.499725	ANK3	Ankyrin 3, node of Ranvier (ankyrin G)	288	NA	x:PMID: 14757759	NA	NA	NA	NA	x:PMID: 14757759
209556_at	Hs.121870	NCDN	Neurochondrin	23154	UNRELATED	NA	NA	NA	NA	NA	NA
209581_at	Hs.502775	HRASLS3	HRAS-like suppressor 3	11145	2 H-REV107-1 is deficient in its function as a tumor suppressor in non-small cell lung carcinomas. (2006-11-25 15:18)	NA	x:PMID: 16777215	x:PMID: 16777215	NA	NA	NA
209702_at	Hs.528833	FTO	Fat mass and obesity associated	79068	UNKNOWN	NA	NA	NA	NA	NA	NA
209719_x_at	Hs.227948	SERPINB3	Serpin peptidase inhibitor, clade B (ovalbumin), member 3	6317	inflammation in lung	NA	NA	NA	x:PMID: 15677460	NA	NA
209821_at	Hs.348390	IL33	Interleukin 33	90865	anti inflammatory	NA	NA	NA	x:PMID: 17565120	NA	NA
210048_at	Hs.464622	NAPG	N-ethylmaleimide-sensitive factor attachment protein, gamma	8774	UNKNOWN	NA	NA	NA	NA	NA	NA
210104_at	Hs.497353	MED6	Mediator of RNA polymerase II transcription, subunit 6 homolog (S. cerevisiae)	10001	UNKNOWN	NA	NA	NA	NA	NA	NA
210149_s_at	Hs.514465	ATP5H	ATP synthase, H+ transporting, mitochondrial F0 complex, subunit d	10476	UNKNOWN	NA	NA	NA	NA	NA	NA
210371_s_at	Hs.647652	RBBP4	Retinoblastoma binding protein 4	NA	Overexpressed after growth hormone stimulation of lung	x:PMID: 16127721	NA	NA	NA	NA	x:PMID: 16127721
210996_s_at	Hs.513851	YWHAE	Tyrosine 3-monooxygenase/tryptophan 5-monooxygenase activation protein, epsilon polypeptide	7531	It has also been implicated in the pathogenesis of small cell lung cancer.	NA	x:RefSeq	x:RefSeq	NA	NA	NA
211423_s_at	Does not exist in UniGene	NA	NA	NA	UNKNOWN	NA	NA	NA	NA	NA	NA
211429_s_at	Hs.525557	SERPINA1	Serpin peptidase inhibitor, clade A (alpha-1 antiproteinase, antitrypsin), member 1	5265	Alpha-1-antitrypsin is a protease inhibitor, deficiency of which is associated with emphysema and liver disease. The protein is encoded by a gene (PI) located on the distal long arm of chromosome 14.[supplied by OMIM]	NA	x:RefSeq	NA	NA	NA	NA
211548_s_at	Hs.655491	HPGD	Hydroxyprostaglandin dehydrogenase 15-(NAD)	NA	Bronchial contraction	x:PMID: 16113047	NA	NA	x:PMID: 16113047	NA	NA
211974_x_at	Hs.479396	RBPJ	Recombination signal binding protein for immunoglobulin kappa J region	3516	UNKNOWN	NA	NA	NA	NA	NA	NA
211990_at	Hs.347270	HLA-DPA1	Major histocompatibility complex, class II, DP alpha 1	3113	UNKNOWN	NA	NA	NA	NA	NA	NA
212090_at	Hs.594634	GRINA	Glutamate receptor, ionotropic, N-methyl D-asparate-associated protein 1 (glutamate binding)	2907	UNKNOWN	NA	NA	NA	NA	NA	NA
212192_at	Hs.693649	KCTD12	Potassium channel tetramerisation domain containing 12	NA	UNKNOWN	NA	NA	NA	NA	NA	NA
212230_at	Hs.405156	PPAP2B	Phosphatidic acid phosphatase type 2B	NA	NA	x:PMID: 11535125	NA	x:PMID: 16076388	NA	NA	NA
212301_at	Hs.511096	RTF1	Rtf1, Paf1/RNA polymerase II complex component, homolog (S. cerevisiae)	23168	NA	NA	NA	x:PMID: 17314275	NA	NA	NA
212402_at	Hs.136102	ZC3H13	Zinc finger CCCH-type containing 13	23091	UNKNOWN	NA	NA	NA	NA	NA	NA
212433_x_at	Hs.498569	RPS2	Ribosomal protein S2	6123	Ribosome	NA	NA	NA	NA	x	NA
212456_at	Hs.22616	KIAA0664	KIAA0664	23277	UNKNOWN	NA	NA	NA	NA	NA	NA
212492_s_at	Hs.654816	JMJD2B	Jumonji domain containing 2B	NA	UNKNOWN	NA	NA	NA	NA	NA	NA
212501_at	Does not exist in UniGene	NA	NA	NA	UNKNOWN	NA	NA	NA	NA	NA	NA
212508_at	Hs.24719	MOAP1	Modulator of apoptosis 1	64112	Cell death	NA	NA	x:PMID: 16344548	NA	NA	NA
212522_at	Hs.9333	PDE8A	Phosphodiesterase 8A	5151	NA	x:PMID: 11738832	NA	NA	NA	NA	NA
212543_at	Hs.643590	AIM1	Absent in melanoma 1	202	Cell death	x:PMID: 9716656	NA	x:PMID: 9716656	NA	NA	NA
212585_at	Hs.430849	OSBPL8	Oxysterol binding protein-like 8	114882	UNKNOWN	NA	NA	NA	NA	NA	NA
212596_s_at	Hs.588815	HMG2L1	High-mobility group protein 2-like 1	10042	UNKNOWN	NA	NA	NA	NA	NA	NA
212977_at	Hs.471751	CXCR7	Chemokine (C-X-C motif) receptor 7	57007	NA	NA	NA	x:PMID: 16777215	NA	NA	NA
213085_s_at	Hs.484047	WWC1	WW and C2 domain containing 1	23286	UNRELATED	NA	NA	NA	NA	NA	NA
213139_at	Hs.360174	SNAI2	Snail homolog 2 (Drosophila)	6591	This protein is involved in epithelial-mesenchymal transitions and has antiapoptotic activity.	NA	NA	x:RefSeq	NA	NA	NA
213198_at	Hs.438918	ACVR1B	Activin A receptor, type IB	NA	NA	NA	NA	x:PMID: 15753386	NA	NA	NA
213295_at	Hs.578973	CYLD	Cylindromatosis (turban tumor syndrome)	1540	2 inhibition of cylindromatosis tumour suppressor gene (CYLD) enhances activation of NF-kappaB; inhibition of CYLD increases resistance to apoptosis, suggesting a mechanism through which loss of CYLD contributes to oncogenesis (2003-08-24 07:02)	NA	NA	x:PMID: 12917690	NA	NA	NA
213377_x_at	Hs.380956	LOC440055	Similar to ribosomal protein S12	440055	Ribosome	NA	NA	NA	NA	x	NA
213404_s_at	Does not exist in UniGene	NA	NA	NA	UNKNOWN	NA	NA	NA	NA	NA	NA
213540_at	Does not exist in UniGene	NA	NA	NA	UNKNOWN	NA	NA	NA	NA	NA	NA
213558_at	Hs.12376	PCLO	Piccolo (presynaptic cytomatrix protein)	27445	UNRELATED	NA	NA	NA	NA	NA	NA
213792_s_at	Hs.693974	NA	Transcribed locus	NA	UNKNOWN	NA	NA	NA	NA	NA	NA
213936_x_at	Hs.512690	SFTPB	Surfactant, pulmonary-associated protein B	6439	10 Reduced SP-B expression due to elevated nitric oxide levels can contribute to lung injury. (2003-11-23 07:03)	x:PMID: 12896877	NA	NA	x:PMID: 12896877	NA	NA
214239_x_at	Does not exist in UniGene	NA	NA	NA	UNKNOWN	NA	NA	NA	NA	NA	NA
215038_s_at	Hs.517941	SETD2	SET domain containing 2	29072	UNRELATED	NA	NA	NA	NA	NA	NA
215136_s_at	Hs.294041	EXOSC8	Exosome component 8	11340	UNKNOWN	NA	NA	NA	NA	NA	NA
215440_s_at	Hs.184736	BEXL1	Brain expressed X-linked-like 1	56271	UNKNOWN	NA	NA	NA	NA	NA	NA
216945_x_at	Hs.397891	PASK	PAS domain containing serine/threonine kinase	23178	UNKNOWN	NA	NA	NA	NA	NA	NA
217749_at	Hs.518250	COPG	Coatomer protein complex, subunit gamma	22820	UNKNOWN	NA	NA	NA	NA	NA	NA
217762_s_at	Hs.99528	RAB31	RAB31, member RAS oncogene family	11031	UNRELATED	NA	NA	NA	NA	NA	NA
217763_s_at	Hs.99528	RAB31	RAB31, member RAS oncogene family	11031	UNRELATED	NA	NA	NA	NA	NA	NA
217836_s_at	Does not exist in UniGene	NA	NA	NA	UNKNOWN	NA	NA	NA	NA	NA	NA
217867_x_at	Hs.529408	BACE2	Beta-site APP-cleaving enzyme 2	25825	UNKNOWN	NA	NA	NA	NA	NA	NA
218003_s_at	Hs.509226	FKBP3	FK506 binding protein 3, 25kDa	2287	UNKNOWN	NA	NA	NA	NA	NA	NA
218005_at	Hs.462693	ZNF22	Zinc finger protein 22 (KOX 15)	7570	UNKNOWN	NA	NA	NA	NA	NA	NA
218048_at	Hs.534398	COMMD3	COMM domain containing 3	23412	UNKNOWN	NA	NA	NA	NA	NA	NA
218226_s_at	Hs.304613	NDUFB4	NADH dehydrogenase (ubiquinone) 1 beta subcomplex, 4, 15kDa	653432	NA	NA	NA	NA	x:PMID: 16518875	NA	NA
218503_at	Hs.408652	KIAA1797	KIAA1797	54914	UNKNOWN	NA	NA	NA	NA	NA	NA
218517_at	Hs.12420	PHF17	PHD finger protein 17	79960	Cell Death	NA	NA	x:GO:0006915 apoptosis	NA	NA	NA
218520_at	Hs.505874	TBK1	TANK-binding kinase 1	NA	UNKNOWN	NA	NA	NA	NA	NA	NA
218603_at	Hs.197644	HECA	Headcase homolog (Drosophila)	51696	Lung development	NA	NA	NA	NA	NA	GO:0030323 respiratory tube development
218628_at	Hs.405692	CCDC53	Coiled-coil domain containing 53	51019	UNKNOWN	NA	NA	NA	NA	NA	NA
218655_s_at	Hs.406223	CCDC49	Coiled-coil domain containing 49	54883	UNKNOWN	NA	NA	NA	NA	NA	NA
218671_s_at	Hs.590908	ATPIF1	ATPase inhibitory factor 1	93974	Cell death	NA	NA	x:GO:0001937 negative regulation of endothelial cell proliferation	NA	NA	NA
218685_s_at	Hs.632721	SMUG1	Single-strand-selective monofunctional uracil-DNA glycosylase 1	23583	DNA repair	NA	NA	x:PMID: 15466595	NA	NA	NA
218844_at	Hs.288959	FLJ20920	Hypothetical protein FLJ20920	80221	UNKNOWN	NA	NA	NA	NA	NA	NA
218849_s_at	Hs.466937	PPP1R13L	Protein phosphatase 1, regulatory (inhibitor) subunit 13 like	10848	Cell Death	NA	NA	x:GO:0006915 apoptosis	NA	NA	NA
218924_s_at	Hs.513557	CTBS	Chitobiase, di-N-acetyl-	1486	UNKNOWN	NA	NA	NA	NA	NA	NA
219123_at	Hs.279914	ZNF232	Zinc finger protein 232	7775	UNKNOWN	NA	NA	NA	NA	NA	NA
219127_at	Hs.368260	ATAD4	ATPase family, AAA domain containing 4	79170	UNKNOWN	NA	NA	NA	NA	NA	NA
219245_s_at	Hs.524817	OGFOD2	2-oxoglutarate and iron-dependent oxygenase domain containing 2	79676	UNKNOWN	NA	NA	NA	NA	NA	NA
219299_at	Hs.9925	TRMT12	TRNA methyltransferase 12 homolog (S. cerevisiae)	55039	UNKNOWN	NA	NA	NA	NA	NA	NA
219454_at	Hs.12844	EGFL6	EGF-like-domain, multiple 6	25975	Cell death	NA	NA	x:GO:0007049 cell cycle	NA	NA	NA
219489_s_at	Hs.524626	RHBDL2	Rhomboid, veinlet-like 2 (Drosophila)	54933	2 The encoded protein is thought to release soluble growth factors by proteolytic cleavage of certain membrane-bound substrates, including ephrin B2 and ephrin B3. (2004-10-08 12:51)	NA	NA	x:PMID: 15047175	NA	NA	NA
219564_at	Hs.463985	KCNJ16	Potassium inwardly-rectifying channel, subfamily J, member 16	3773	NA	NA	x:PMID: 11821018	NA	NA	NA	NA
219870_at	Hs.513343	ATF7IP2	Activating transcription factor 7 interacting protein 2	80063	UNKNOWN	NA	NA	NA	NA	NA	NA
220302_at	Hs.446125	MAK	Male germ cell-associated kinase	4117	Works through androgen receptor	NA	NA	x:PMID: 16951154	NA	NA	NA
220539_at	Hs.501570	C10orf92	Chromosome 10 open reading frame 92	54777	UNKNOWN	NA	NA	NA	NA	NA	NA
220755_s_at	Does not exist in UniGene	NA	NA	NA	UNKNOWN	NA	NA	NA	NA	NA	NA
221475_s_at	Hs.381219	RPL15	Ribosomal protein L15	NA	Ribosome	NA	NA	NA	NA	x	NA
221476_s_at	Hs.381219	RPL15	Ribosomal protein L15	NA	Ribosome	NA	NA	NA	NA	x	NA
221493_at	Hs.458358	TSPYL1	TSPY-like 1	NA	UNKNOWN	NA	NA	NA	NA	NA	NA
221675_s_at	Hs.293077	CHPT1	Choline phosphotransferase 1	56994	Cell death	NA	x:PMID: 9748300	x:GO:0001558 regulation of cell growth	NA	NA	NA
222030_at	Hs.112058	SIVA1	SIVA1, apoptosis-inducing factor	10572	NA	NA	NA	x:GO:0006915 apoptosis	NA	NA	NA
222108_at	Does not exist in UniGene	NA	NA	NA	UNKNOWN	NA	NA	NA	NA	NA	NA
222368_at	Hs.649066	NA	CDNA FLJ37098 fis, clone BRACE2019004	NA	UNKNOWN	NA	NA	NA	NA	NA	NA
31874_at	Hs.322852	GAS2L1	Growth arrest-specific 2 like 1	10634	Cell death	NA	NA	x:GO:0007050 cell cycle arrest	NA	NA	NA
33778_at	Hs.435044	TBC1D22A	TBC1 domain family, member 22A	25771	UNKNOWN	NA	NA	NA	NA	NA	NA
34858_at	Hs.514468	KCTD2	Potassium channel tetramerisation domain containing 2	23510	NA	NA	x:PMID: 11821018	NA	NA	NA	NA
35148_at	Does not exist in UniGene	NA	NA	NA	UNKNOWN	NA	NA	NA	NA	NA	NA
37462_i_at	Does not exist in UniGene	NA	NA	NA	UNKNOWN	NA	NA	NA	NA	NA	NA
44563_at	Hs.437460	WDR79	WD repeat domain 79	55135	UNKNOWN	NA	NA	NA	NA	NA	NA
45572_s_at	Hs.499158	GGA1	Golgi associated, gamma adaptin ear containing, ARF binding protein 1	26088	UNRELATED	NA	NA	NA	NA	NA	NA
48612_at	Hs.511839	N4BP1	Nedd4 binding protein 1	9683	UNKNOWN	NA	NA	NA	NA	NA	NA
55065_at	Hs.34314	MARK4	MAP/microtubule affinity-regulating kinase 4	57787	UNKNOWN	NA	NA	x:GO:0043068 positive regulation of programmed cell death	NA	NA	NA
59999_at	Hs.500788	HIF1AN	Hypoxia-inducible factor 1, alpha subunit inhibitor	55662	Hypoxia	NA	NA	x:PMID: 17220275	NA	NA	NA
